# Supplementary material for: Micrandilactone C, a Nortriterpenoid Isolated from Roots of Schisandra chinensis, Ameliorates Huntington’s Disease by Inhibiting Microglial STAT3 Pathways
Source: Cells. 2023 Mar 2;12(5):786. doi: 10.3390/cells12050786 (PMC10000367; doi:10.3390/cells12050786)
Supplement: Supplementary file 1 [file cells-12-00786-s001.zip]

Archive with 1 entries (1 files):
- cells-1942380-supplementary.pdf
